# Supplementary material for: Systems genetics of obesity in an F2 pig model by genome-wide association, genetic network, and pathway analyses
Source: Front Genet. 2014 Jul 9;5:214. doi: 10.3389/fgene.2014.00214 (PMC4087325; doi:10.3389/fgene.2014.00214)
Supplement: Supplementary file 1 [file DataSheet1.ZIP]

Archive with 2 entries (2 files):
- Data_Sheet_1.xlsx
- Data_Sheet_2.xlsx
