# Supplementary material for: Systems genetics of obesity in an F2 pig model by genome-wide association, genetic network, and pathway analyses
Source: Front Genet. 2014 Jul 9;5:214. doi: 10.3389/fgene.2014.00214 (PMC4087325; doi:10.3389/fgene.2014.00214)
Supplement: Supplementary file 1 [file DataSheet1.ZIP › Data_Sheet_1.xlsx]

## Sheet: 102249_Kadarmideen_Data_Sheet_1
Reference.ID	Ensembl.Gene.ID	Chromosome	Position	N	effB	se_effB	P1df	Associated.Gene.Name
rs81396056	ENSSSCG00000002366	7	103574383	538	0.634004	0.0762386	9.09e-17	NPC2
rs81238148	ENSSSCG00000029946	2	11449934	538	-0.599739	0.0748541	1.13e-15	OR4D10
rs80788535	ENSSSCG00000009290	11	2038539	538	-1.07499	0.139265	1.17e-14
rs81345194	ENSSSCG00000022986	8	138063274	538	0.691351	0.0908329	2.71e-14
rs80894149	ENSSSCG00000026391	1	14471846	538	0.553727	0.0745814	1.13e-13
rs80941600	ENSSSCG00000005968	4	14945584	538	-0.593456	0.0806038	1.8e-13	CU463271.1
rs81403688	ENSSSCG00000022788	8	124785725	538	-0.627068	0.0856606	2.47e-13
rs81416774	ENSSSCG00000015543	9	135204695	538	-0.760931	0.104016	2.56e-13	CACNA1E
rs81361857	ENSSSCG00000013110	2	10372649	538	-0.533087	0.0729752	2.77e-13	TMEM109
rs80958173	ENSSSCG00000020104	14	41518669	538	0.687889	0.0953025	5.28e-13	5S_rRNA
rs80969873	ENSSSCG00000001885	7	63074243	538	0.961754	0.134812	9.75e-13	C15orf39
rs81421029	ENSSSCG00000030502	10	18711225	538	-0.605431	0.085103	1.13e-12
rs80995761	ENSSSCG00000005177	1	228929456	538	-0.494172	0.0696694	1.31e-12	SH3GL2
rs80910848	ENSSSCG00000025613	1	229664901	538	-0.494172	0.0696694	1.31e-12
rs81333575	ENSSSCG00000013145	2	11823963	538	-0.636857	0.0898997	1.4e-12	DTX4
rs80861887	ENSSSCG00000009754	14	29478146	538	0.609742	0.0864428	1.74e-12	TMEM132B
rs80962465	ENSSSCG00000009754	14	29462852	538	0.609742	0.0864428	1.74e-12	TMEM132B
rs81306707	ENSSSCG00000004903	1	177369143	538	0.499893	0.0709049	1.79e-12	CDH20
rs80786488	ENSSSCG00000010272	14	79417669	538	-0.566452	0.0805023	1.97e-12	ADAMTS14
rs80937753	ENSSSCG00000004971	1	185919641	538	0.542116	0.0777789	3.17e-12
rs80937753	ENSSSCG00000004972	1	185919641	538	0.542116	0.0777789	3.17e-12
rs81223220	ENSSSCG00000011280	13	28716576	538	0.512164	0.0741048	4.8e-12	VPAC1
rs80881996	ENSSSCG00000006533	4	103534575	538	0.46558	0.0679478	7.28e-12
rs81425886	ENSSSCG00000028365	10	60712912	538	-0.54202	0.0791701	7.58e-12
rs80945424	ENSSSCG00000023825	4	8553290	538	-0.522608	0.0763564	7.68e-12
rs80898476	ENSSSCG00000016266	15	145261268	538	-0.575049	0.0847893	1.18e-11
rs80954671	ENSSSCG00000009754	14	29560397	538	0.677784	0.100257	1.38e-11	TMEM132B
rs81347295	ENSSSCG00000016258	15	144555453	538	0.504508	0.0749295	1.66e-11	DNER
rs80972482	ENSSSCG00000011433	13	37600357	538	-0.693324	0.105098	4.2e-11	WDR82
rs80972482	ENSSSCG00000019306	13	37600357	538	-0.693324	0.105098	4.2e-11	ssc-let-7g
rs80952600	ENSSSCG00000015816	15	55290487	538	0.791301	0.121057	6.29e-11	LETM2
rs80849463	ENSSSCG00000009858	14	37530704	538	0.586936	0.0901982	7.66e-11	FBXO21
rs81361576	ENSSSCG00000013101	2	10913056	538	0.600241	0.0927036	9.49e-11	MS4A4A
rs80835110	ENSSSCG00000009446	11	32013457	538	0.497859	0.0768922	9.5e-11	PCDH17
rs81368467	ENSSSCG00000003857	2	19691216	538	0.446671	0.0690458	9.85e-11	ZYG11B
rs81403864	ENSSSCG00000009172	8	128652415	538	-0.587931	0.0912065	1.15e-10
rs80813473	ENSSSCG00000002373	7	103910821	538	0.485989	0.0754163	1.16e-10	PROX2
rs81300697	ENSSSCG00000030132	12	36343574	538	-0.472809	0.0737409	1.44e-10	CH242-73D9.1
rs80998394	ENSSSCG00000009755	14	29824188	538	0.751176	0.117257	1.49e-10	AACS
rs81361159	ENSSSCG00000014127	2	91619544	538	0.46469	0.0725396	1.49e-10	RASGRF2
rs81434214	ENSSSCG00000025930	12	35319513	538	-0.471855	0.0736724	1.51e-10
rs80914674	ENSSSCG00000020600	7	102901720	538	-0.503271	0.0787588	1.66e-10
rs80937082	ENSSSCG00000004966	1	184858055	538	0.490419	0.0770485	1.95e-10
rs81338206	ENSSSCG00000026796	2	10812681	538	-0.533168	0.0842905	2.53e-10	MS4A5
rs80791588	ENSSSCG00000027577	11	2874367	538	-0.657005	0.10407	2.74e-10
rs80794143	ENSSSCG00000025613	1	229719374	538	-0.435561	0.0691463	2.99e-10
rs81350312	ENSSSCG00000025613	1	230042501	538	-0.435561	0.0691463	2.99e-10
rs81284124	ENSSSCG00000025613	1	230077902	538	-0.435561	0.0691463	2.99e-10
rs81350325	ENSSSCG00000025613	1	230021584	538	-0.443865	0.0705998	3.24e-10
rs81361604	ENSSSCG00000014152	2	100727347	538	0.51113	0.0814941	3.56e-10	MBLAC2
rs80897247	ENSSSCG00000010267	14	79157985	538	0.498627	0.0795118	3.58e-10	LRRC20
rs80826774	ENSSSCG00000001925	7	65275011	538	0.764076	0.122321	4.2e-10	ADPGK
rs80788563	ENSSSCG00000001927	7	65434093	538	0.764076	0.122321	4.2e-10	HEXA
rs80846776	ENSSSCG00000023188	7	65298345	538	0.764076	0.122321	4.2e-10
rs80847563	ENSSSCG00000001930	7	65570975	538	0.550611	0.0884256	4.76e-10	PKM
rs81363285	ENSSSCG00000013177	2	12883654	538	-0.465475	0.0749405	5.26e-10	MED19
rs81363285	ENSSSCG00000013178	2	12883654	538	-0.465475	0.0749405	5.26e-10	ZDHHC5
rs81246678	ENSSSCG00000008770	8	30400391	538	0.420464	0.0677226	5.34e-10	KIAA1239
rs80898561	ENSSSCG00000009713	14	21386789	538	-0.495972	0.0799024	5.39e-10	CLCN3
rs81399022	ENSSSCG00000008774	8	30934915	538	0.424961	0.0689958	7.31e-10
rs81310804	ENSSSCG00000008196	3	59322532	538	0.573247	0.0936233	9.19e-10	FAM178B
rs81363153	ENSSSCG00000013174	2	12825817	538	-0.445866	0.0728486	9.33e-10	CTNND1
rs81363209	ENSSSCG00000013175	2	12851278	538	-0.445866	0.0728486	9.33e-10	BTBD18
rs81363395	ENSSSCG00000013180	2	12927978	538	-0.445866	0.0728486	9.33e-10	YPEL4
rs81363395	ENSSSCG00000019281	2	12927978	538	-0.445866	0.0728486	9.33e-10	ssc-mir-130a
rs80987610	ENSSSCG00000006355	4	97098814	538	0.407532	0.066652	9.7e-10	APOA2
rs80987610	ENSSSCG00000006357	4	97098814	538	0.407532	0.066652	9.7e-10	FCER1G
rs80987610	ENSSSCG00000006358	4	97098814	538	0.407532	0.066652	9.7e-10	NDUFS2
rs81344865	ENSSSCG00000009171	8	128237087	538	-0.424513	0.0694697	9.91e-10
rs81435926	ENSSSCG00000017790	12	47628529	538	-0.418059	0.0685364	1.06e-09
rs81274738	ENSSSCG00000004303	1	62632660	538	-0.472904	0.0775836	1.09e-09	RARS2
rs80938158	ENSSSCG00000010274	14	79607330	538	0.418476	0.0689053	1.25e-09	SGPL1
rs80815868	ENSSSCG00000004969	1	185209992	538	0.416595	0.0687002	1.33e-09	KIF23
rs80800612	ENSSSCG00000007345	17	46957171	538	0.460446	0.0760549	1.41e-09
rs80940059	ENSSSCG00000009745	14	25523765	538	0.431867	0.0714121	1.47e-09	GPR133
rs81404791	ENSSSCG00000026196	8	139728175	538	0.761312	0.126725	1.88e-09	FAM13A
rs81445124	ENSSSCG00000011470	13	43875818	538	-0.629176	0.104847	1.96e-09	ABHD6
rs81445124	ENSSSCG00000011471	13	43875818	538	-0.629176	0.104847	1.96e-09	FLNB
rs80805016	ENSSSCG00000001787	7	55634091	538	0.483025	0.0805968	2.06e-09	IL-16
rs80979865	ENSSSCG00000001787	7	55693443	538	0.483025	0.0805968	2.06e-09	IL-16
rs80877222	ENSSSCG00000001787	7	55622419	538	0.483025	0.0805968	2.06e-09	IL-16
rs80879715	ENSSSCG00000001787	7	55646225	538	0.483025	0.0805968	2.06e-09	IL-16
rs80837723	ENSSSCG00000001787	7	55598505	538	0.483025	0.0805968	2.06e-09	IL-16
rs80976160	ENSSSCG00000001787	7	55660752	538	0.483025	0.0805968	2.06e-09	IL-16
rs80879702	ENSSSCG00000025857	13	28118342	538	0.469716	0.0785029	2.19e-09
rs81403881	ENSSSCG00000022835	8	128880466	537	-0.48449	0.0810715	2.29e-09
rs81349449	ENSSSCG00000025135	1	183360703	538	0.409414	0.0685374	2.32e-09	MAP2K5
rs81349489	ENSSSCG00000004962	1	184377866	538	0.411481	0.0689063	2.35e-09	CORO2B
rs81237374	ENSSSCG00000004962	1	184436711	538	0.411481	0.0689063	2.35e-09	CORO2B
rs81298233	ENSSSCG00000011446	13	38085096	538	-0.784075	0.131722	2.64e-09	NEK4
rs81298233	ENSSSCG00000011450	13	38085096	538	-0.784075	0.131722	2.64e-09	ITIH1
rs80877286	ENSSSCG00000004896	1	176159526	538	0.414635	0.0696742	2.66e-09	PHLPP1
rs80820997	ENSSSCG00000004899	1	176700629	538	0.414635	0.0696742	2.66e-09	KIAA1468
rs80840839	ENSSSCG00000009761	14	30401893	538	0.450967	0.0759582	2.9e-09
rs80997722	ENSSSCG00000004907	1	179118812	538	0.414458	0.0698791	3.01e-09	CCBE1
rs81349297	ENSSSCG00000004911	1	179299207	538	0.414458	0.0698791	3.01e-09
rs81285844	ENSSSCG00000017641	12	36072022	538	-0.423639	0.0716915	3.44e-09	HSF5
rs81285844	ENSSSCG00000017642	12	36072022	538	-0.423639	0.0716915	3.44e-09	MTMR4
rs81350716	ENSSSCG00000005235	1	247424840	538	0.459011	0.0777431	3.54e-09	KANK1
rs81349264	ENSSSCG00000004907	1	179090814	538	0.412494	0.0699318	3.67e-09	CCBE1
rs81326164	ENSSSCG00000017164	12	3331012	538	-0.51417	0.087271	3.82e-09	TIMP-2
rs81359144	ENSSSCG00000013025	2	6700011	538	0.498929	0.0848061	4.02e-09	SLC22A12
rs80997676	ENSSSCG00000004081	1	16118180	538	-0.422715	0.0719062	4.14e-09
rs81434432	ENSSSCG00000017640	12	36158023	538	-0.406513	0.0691582	4.15e-09	RNF43
rs81474647	ENSSSCG00000013298	2	28425859	538	-0.416169	0.070822	4.2e-09	PDHX
rs80897113	ENSSSCG00000009850	14	36616289	538	0.907537	0.154514	4.27e-09	TAOK3
rs80934255	ENSSSCG00000004291	1	60853614	538	-0.40025	0.0681819	4.35e-09	NT5E
rs81349447	ENSSSCG00000025135	1	183336668	537	0.402076	0.068608	4.62e-09	MAP2K5
rs80981683	ENSSSCG00000006733	4	113633442	538	0.607608	0.103682	4.62e-09
rs81362098	ENSSSCG00000013111	2	10286572	538	0.418937	0.0715419	4.75e-09	CD6
rs80943012	ENSSSCG00000015789	15	53120380	538	0.437537	0.0748612	5.08e-09	SNX25
rs80813868	ENSSSCG00000005278	1	256372239	538	0.441402	0.0757399	5.61e-09	PRUNE2
rs81315132	ENSSSCG00000000873	5	87290287	538	0.431986	0.0742776	6.03e-09	ANO4
rs81311825	ENSSSCG00000002718	6	12847263	538	-0.443251	0.0762249	6.06e-09	FA2H
rs80980757	ENSSSCG00000005250	1	249045084	538	0.416307	0.0715914	6.06e-09	APBA1
rs81292968	ENSSSCG00000027359	2	12421657	538	0.57114	0.0982349	6.1e-09
rs80906904	ENSSSCG00000009766	14	30970606	538	0.891627	0.153443	6.22e-09	ATP6V0A2
rs80791992	ENSSSCG00000009781	14	31570456	538	0.891627	0.153443	6.22e-09	PITPNM2
rs80791992	ENSSSCG00000009782	14	31570456	538	0.891627	0.153443	6.22e-09	ARL6IP4
rs80985275	ENSSSCG00000004961	1	184048415	537	0.399225	0.0687732	6.44e-09	ITGA11
rs81323872	ENSSSCG00000008334	3	75934401	538	0.790644	0.136284	6.57e-09	MXD1
rs81327181	ENSSSCG00000008334	3	75917750	538	0.790644	0.136284	6.57e-09	MXD1
rs81372496	ENSSSCG00000008336	3	76065598	538	0.790644	0.136284	6.57e-09	ANXA4
rs81334501	ENSSSCG00000025674	3	75961224	538	0.790644	0.136284	6.57e-09	SNRNP27
rs80880408	ENSSSCG00000010266	14	79101636	538	0.469396	0.0812638	7.64e-09	NPFFR1
rs80892145	ENSSSCG00000010267	14	79206815	538	0.469396	0.0812638	7.64e-09	LRRC20
rs81434436	ENSSSCG00000017640	12	36127778	538	-0.420708	0.0730544	8.47e-09	RNF43
rs80802827	ENSSSCG00000005291	1	261879538	538	0.411975	0.0716936	9.12e-09
rs81351099	ENSSSCG00000005303	1	263402288	538	0.411975	0.0716936	9.12e-09	PIGO
rs81351099	ENSSSCG00000005304	1	263402288	538	0.411975	0.0716936	9.12e-09
rs81351099	ENSSSCG00000027582	1	263402288	538	0.411975	0.0716936	9.12e-09
rs80826455	ENSSSCG00000004961	1	184000929	538	0.447239	0.0779633	9.66e-09	ITGA11
rs80815896	ENSSSCG00000025135	1	183509666	538	0.447239	0.0779633	9.66e-09	MAP2K5
rs80919810	ENSSSCG00000027279	17	50694545	538	-0.447709	0.0781159	9.96e-09	PTPRT
rs81275198	ENSSSCG00000017890	12	52773511	538	-0.428098	0.0747293	1.01e-08	KIAA0753
rs80857906	ENSSSCG00000011594	13	76870123	538	0.90138	0.157386	1.02e-08	NR2C2
rs81280519	ENSSSCG00000024417	13	41799284	538	0.421621	0.0736196	1.02e-08
rs80796736	ENSSSCG00000016151	15	124145530	538	-0.708167	0.123751	1.05e-08	MAP2
rs81444065	ENSSSCG00000011286	13	28871812	538	0.543486	0.0949782	1.05e-08	KLHL40
rs80943318	ENSSSCG00000010281	14	80655289	538	-0.665508	0.116423	1.09e-08	PSAP
rs81308402	ENSSSCG00000017774	12	47002609	538	0.451429	0.0791579	1.18e-08	FAM222B
rs81308402	ENSSSCG00000017775	12	47002609	538	0.451429	0.0791579	1.18e-08	TRAF4
rs81308402	ENSSSCG00000020350	12	47002609	538	0.451429	0.0791579	1.18e-08	U6
rs81403732	ENSSSCG00000009157	8	125012854	538	-0.436854	0.0769614	1.38e-08	TET2
rs81394781	ENSSSCG00000002795	6	23785023	538	0.397031	0.0704133	1.71e-08	CDH11
rs80875259	ENSSSCG00000009814	14	33138491	538	0.524763	0.0933948	1.92e-08	ANAPC5
rs81287787	ENSSSCG00000023090	2	8997005	538	-0.422215	0.0751882	1.96e-08	BEST1
rs81358137	ENSSSCG00000013374	2	44463955	538	0.73815	0.131581	2.03e-08	KCNC1
rs80902671	ENSSSCG00000002425	7	116933990	538	-0.399317	0.0713877	2.22e-08	PTPN21
rs80946317	ENSSSCG00000025822	17	11858708	538	0.406219	0.0726981	2.3e-08	SFRP1
rs80805012	ENSSSCG00000004336	1	68342399	538	-0.394418	0.070699	2.42e-08	EPHA7
