# Supplementary material for: Systems genetics of obesity in an F2 pig model by genome-wide association, genetic network, and pathway analyses
Source: Front Genet. 2014 Jul 9;5:214. doi: 10.3389/fgene.2014.00214 (PMC4087325; doi:10.3389/fgene.2014.00214)
Supplement: Supplementary file 1 [file DataSheet1.ZIP › Data_Sheet_2.xlsx]

## Sheet: 102249_Kadarmideen_Data_Sheet_2
SNP	genesymbol	K_lean	K_obese	k_diff
rs81294279	BCL11A	-0.00817302	1	-1.00817
rs80930244		0.0687738	1	-0.931226
rs81325696		0.0782055	1	-0.921794
rs81323735	TOR3A,ABL2	0.0676756	0.907974	-0.840299
rs81358221	NUCB2	0.0968639	0.893095	-0.796231
rs81361743		0.11584	0.901184	-0.785344
rs80817838	SLC9A9	0.162875	0.944307	-0.781432
rs80887930	PAG1	0.162875	0.944307	-0.781432
rs81446555		0.182884	0.944307	-0.761423
rs81299770		-0.00817302	0.734176	-0.742349
rs81230373	ERAP1,LOC102161048	0.0973617	0.791804	-0.694443
rs81221665		0.0409631	0.709635	-0.668672
rs81353190	TARSL2	0.0697817	0.69585	-0.626069
rs81431403		0.271272	0.892161	-0.620889
rs80953395	DCAF5	0.04962	0.670136	-0.620516
rs80972079	LOC102166938	0.04962	0.670136	-0.620516
rs81359652		0.113187	0.733321	-0.620134
rs80867378	ZNF385D	0.107931	0.724133	-0.616201
rs81372101		-0.00817302	0.607412	-0.615585
rs81446248		0.264138	0.873121	-0.608983
rs80938218	LOC100153863,LOC100155069	0.0973617	0.705081	-0.607719
rs80832376		0.0971347	0.704522	-0.607387
rs81313455		0.042327	0.649709	-0.607382
rs80875829		0.721237	0.118646	0.602591
rs80807491		0.999544	0.395157	0.604388
rs81425089		0.978817	0.36769	0.611127
rs81427687	LOC102158863	0.978817	0.36769	0.611127
rs80921775	LOC102161643	0.608805	-0.00996425	0.61877
rs81349639		0.721237	0.101806	0.619431
rs81360201	HMGCR	0.61158	-0.00996425	0.621544
rs80892642	UBR1,LOC100525673	0.721237	0.0984795	0.622757
rs81414714		0.994208	0.371186	0.623022
rs81415281		0.994208	0.371186	0.623022
rs81415357		0.994208	0.371186	0.623022
rs81415371	LOC100623945	0.994208	0.371186	0.623022
rs81415379		0.994208	0.371186	0.623022
rs81415408	NME8	0.994208	0.371186	0.623022
rs81415548	LOC100737634,LOC102161874	0.994208	0.371186	0.623022
rs80969522		0.994208	0.36769	0.626518
rs81423635		0.994208	0.36769	0.626518
rs81423643	LOC102158900	0.994208	0.36769	0.626518
rs81423648		0.994208	0.36769	0.626518
rs81362150	LOC102162938	0.721237	0.0945402	0.626697
rs80919331		0.721237	0.0904795	0.630757
rs81339666	UBR4,IFFO2	0.721237	0.0747278	0.646509
rs80831624	LOC100737939	0.721237	0.0514018	0.669835
rs81447707	ZBBX	0.660743	-0.00996425	0.670707
rs81447709	GOLIM4	0.660743	-0.00996425	0.670707
rs81479043		0.721237	0.0367774	0.684459
rs81410022	CADM1	0.994208	0.27581	0.718398
rs80930362	LOC102157819,LOC102157964	1	0.278286	0.721714
rs81419844	LOC102167079	0.994208	0.265524	0.728684
rs81419973	IL19,IL20	0.994208	0.265524	0.728684
rs80981563		0.721237	-0.00996425	0.731201
rs81417545		0.994208	0.0970539	0.897154
